# Supplementary material for: Flowering phenology differs among wet and dry sub-alpine meadows in southwestern China
Source: AoB Plants. 2024 Jan 18;16(1):plae002. doi: 10.1093/aobpla/plae002 (PMC10829081; doi:10.1093/aobpla/plae002)
Supplement: plae002_suppl_Supplementary_Data [file plae002_suppl_supplementary_data.xlsx]

## Sheet: Details of the shortcut
Title	Details
Meadow	Habitat of the species, Wet meadow (WM) and Dry Meadow (DM)
Date	The date of the sampling time
DOY	Day of the year
Total flower	The total number of flowers produced by the flowering individual
First flowering date, DOY	The day of the year, that the marked individuals has its first open flower
Last flowering date, DOY	The day of the year, that the marked individuals has its last flower in wilting stage
Peak flowering date, DOY	The day of the year, that the marked individuals has already opened it's 30% to 70% of the flowers
Individual FD (days)	The duration of individual plant from the day when it has first open flower to the date when it has its last flower in wilting stage
Floral longevity (days)	The total duration of individual flowers lifespan
30% of flowering, DOY	The day of the year, that the marked individuals has already opened it's 30% of the flowers
70% of flowering, DOY	The day of the year, that the marked individuals has already opened it's 70% of the flowers
Peak flowering duration(days)	The time between 30 % of flowering to 70% of flowering of the marked individuals
Pollen	Number of pollen per flower
Ovule	Number of ovules per flower
P/O	The ratio of pollen number to ovule number per flower
Nectar	Presence=0, Absence=1
Pollen presentation	Open available=0, Protected=1
Floral rewards	Pollen and nectar=0, Pollen only=1
Individual number	Number of flowering individual of each species in the study area on the data recording day
Flower number	Number of total flower of each species on the data recording day
na	Data not available

## Sheet: Data_all_expept_Population FD
Species	Meadow	Family	Total flower	First flowering date,DOY	Last flowering date,DOY	Peak flowering date,DOY	Individual FD (days)	Flower longevity (days)	30% of flowering, DOY	70% of flowering, DOY	Peak flowering duration(days)	Pollen±se	Ovule±se	P/O
Ajuga forrestii	DM	Lamiaceae	421.83±75.68	185.8±0.25	243±1.72	213.73±2.03	57.2±1.77	1.12±0.05	204.07±1.56	220.93±1.71	16.87±1.04	18000±551.36	4±0	4500
Arenaria barbata	DM	Caryophyllaceae	50.2±6.43	211.87±0.18	249.23±0.57	229.77±0.78	37.37±0.57	2.15±0.06	223.17±0.69	236.1±0.79	12.93±0.46	15100±654.22	9.6±0.22	1572.92
Aster oreophilus	DM	Asteraceae	4.47±0.32	228.6±0.15	246.13±0.57	233.13±0.75	17.53±0.65	10.83±0.19	230.6±0.46	235.67±0.76	5.07±0.74	294820±41510.5	46.8±4.28	6299.57
Astragalus camptodontus	DM	Fabaceae	254.27±37.46	188.4±0.26	244.57±1.8	210.93±1.54	56.17±1.84	3.9±0.06	200.13±1.06	215.43±1.29	15.3±1.15	137400±6987.7	26.2±0.77	5244.27
Astragalus pullus	DM	Fabaceae	327.77±41.33	178.27±0.13	227.23±1.39	196.37±0.84	48.97±1.38	2.93±0.07	190.03±0.67	203.27±1.09	13.23±0.87	21330±1904.05	5.8±0.33	3677.59
Caltha palustris	WM	Ranunculaceae	15.67±2.87	160.07±0.19	178.83±0.48	165.1±0.82	18.77±0.46	5.17±0.08	162.93±0.65	168.53±1.04	5.6±0.72	348210±28967.3	71.4±5.17	4876.89
Cardamine simplex	WM	Brassicaceae	3.6±0.26	164±0	176.67±0.18	167.4±0.4	12.67±0.18	3.68±0.1	164.6±0.27	170.2±0.45	5.6±0.49	19380±2537.94	12.4±0.36	1562.9
Cerastium furcatum	WM	Caryophyllaceae	4.63±0.47	164±0	179.67±0.37	168.4±0.43	15.67±0.37	1.23±0.08	165.6±0.37	170.1±0.53	4.5±0.51	15500±316.23	30.6±1.51	506.536
Cynoglossum amabile	DM	Boraginaceae	819.13±171.35	164.03±0.39	200.6±0.66	178.3±0.61	36.57±0.87	2.17±0.07	174.23±0.55	181.6±0.55	7.37±0.49	7525500±259540.36	4±0	1881375
Epilobium cylindricum	WM	Onagraceae	8.17±0.6	213.07±0.07	230.67±0.22	218.13±0.34	17.6±0.22	3.47±0.09	216.07±0.3	222.9±0.55	6.83±0.56	1920±262.91	27±6.09	71.1111
Gentiana pubigera	WM	Gentianaceae	6.37±0.41	163.4±0.17	170.53±0.16	165.13±0.29	7.13±0.25	2±0	164.47±0.25	166.9±0.1	2.43±0.24	43500±1504.99	47±4.55	925.532
Geranium nepalense	DM	Geraniaceae	18±2.22	187.87±0.18	230.5±1.34	212.07±1.67	42.63±1.29	1±0	201.07±1.48	225.13±1.57	24.07±2.23	426±34.32	7.4±0.54	57.5676
Geranium spec	DM	Geraniaceae	10.17±1.12	189±0	227.67±0.33	201.77±1.55	38.67±0.33	3.2±0.07	196.63±1.19	210.17±1.46	13.53±1.25	2700±130.38	9±0.89	300
Halenia elliptica	WM	Gentianaceae	65.4±5.4	221.87±0.18	251.27±0.18	237.8±0.39	29.4±0.24	5.43±0.09	230.13±0.43	240.07±0.42	9.93±0.34	27120±3161.57	10±1.39	2712
Leontopodium calocephalum	WM	Asteraceae	1.4±0.13	204.57±0.28	222.9±0.41	205.97±1.13	18.33±0.39	8.8±0.22	204.57±0.28	205.5±0.57	0.93±0.46	na	na	na
Ligularia alatipes	WM	Asteraceae	29.53±2.04	208.5±0.21	226.1±0.41	214.8±0.47	17.6±0.44	11.33±0.18	212.53±0.41	217±0.43	4.47±0.28	260720±15186.81	28.8±1.61	9052.78
Lotus corniculatus	WM	Fabaceae	21.37±1.59	161.73±0.13	185.5±0.82	171.3±0.55	23.77±0.84	4.6±0.09	166.73±0.57	174.87±0.42	8.13±0.57	319000±12894.18	24.4±0.83	13073.8
Myosotis caespitosa	WM	Boraginaceae	325.53±52.38	162±0	237.07±1.23	192.47±1.56	75.07±1.23	2±0	180.47±1.34	206.5±1.36	26.03±0.82	5199500±173287.91	4±0	1299875
Parnassia mysorensis	DM	Saxifragaceae	2.57±0.17	234.6±0.36	244.4±0.2	229.27±7.05	9.8±0.48	3±0	234.87±0.37	239.53±0.38	4.67±0.59	237250±5744.13	186.2±4.84	1274.17
Pedicularis cephalantha	WM	Orobanchaceae	17.5±0.75	191.8±0.25	211.2±0.15	198.13±0.32	19.4±0.27	2.15±0.04	196±0.38	201.1±0.45	5.1±0.34	80360±5626.05	17±1.6	4727.06
Pedicularis densispica	DM	Orobanchaceae	42.93±5.98	189.13±0.09	212.3±1.58	195.33±0.92	23.17±1.59	3.13±0.06	192.8±0.64	200.6±1.26	7.8±0.71	159120±10759.12	32±0.28	4972.5
Pedicularis gracilis	DM	Orobanchaceae	221.93±23.78	224.13±0.18	251.63±0.54	235.53±0.71	27.5±0.58	2.83±0.07	231±0.56	240.07±0.6	9.07±0.54	128120±5457.21	51±1.23	2512.16
Pedicularis gruina	DM	Orobanchaceae	23.9±2.15	232.27±0.24	248.53±0.51	238.4±0.44	16.27±0.57	3.63±0.09	235.73±0.4	239.73±0.49	4±0.46	199160±10484.33	35.4±2.24	5625.99
Phlomis atropurpurea	WM	Lamiaceae	45.6±2.86	204.3±0.19	228.53±0.23	213.6±0.44	24.23±0.32	4.59±0.09	210.53±0.41	216.73±0.48	6.2±0.33	105600±3890.5	4±0	26400
Polygonum nepalense	WM	Polygonaceae	5.43±0.75	191±0	206.23±0.32	191.27±0.13	15.23±0.32	4.47±0.09	191.07±0.07	193.1±0.46	2.03±0.45	190.8±11.05	1±0	190.8
Polygonum palaecium	WM	Polygonaceae	1.3±0.09	163.5±0.35	177.87±0.37	163.5±0.35	14.37±0.48	8.8±0.18	162.8±0.4	163.4±0.36	0.6±0.22	418.8±33.94	1±0	418.8
Potentilla lancinata	DM	Rosaceae	14.8±1.29	202.13±0.09	220.83±0.55	205.7±0.32	18.7±0.54	3.58±0.08	202.93±0.21	210.03±0.46	7.1±0.45	142290±6202.55	57.8±2.78	2461.76
Potentilla lineata	WM	Rosaceae	11.27±0.76	202.8±0.18	229.67±0.18	214.03±1.3	26.87±0.23	2±0	208.43±0.73	217.53±0.82	9.1±0.64	108900±4809.74	49.4±2.34	2204.45
Primula beesiana	DM	Primulaceae	82.87±10.94	200.73±0.2	224.8±0.86	207.03±0.79	24.07±0.82	3.87±0.06	203.93±0.6	211.13±0.75	7.2±0.51	184350±5472.93	146.2±3.23	1260.94
Primula poissonii	WM	Primulaceae	23.4±1.41	158.9±0.6	185.87±0.73	171.73±0.65	26.97±0.78	4.6±0.09	167.9±0.63	176.53±0.91	8.63±0.61	162200±3268.27	109.8±4.25	1477.23
Prunella hispida	WM	Lamiaceae	9.7±0.82	175.33±0.18	187.73±0.25	178.53±0.39	12.4±0.26	1.4±0.09	177.73±0.44	180.8±0.37	3.07±0.5	2000±219.09	4±0	500
Ranunculus longicaulis var. nephelogenes	WM	Ranunculaceae	1.1±0.06	174.2±0.11	180±0	174.2±0.11	5.8±0.11	2±0	174±0	174.2±0.11	0.2±0.11	na	na	na
Roscoea cautleoides	DM	Zingiberacear	1.73±0.17	168.13±0.09	172.73±0.18	168.13±0.09	4.6±0.17	3.3±0.09	168.13±0.09	169.27±0.3	1.13±0.3	8280±649.55	45.4±3	182.379
Sanguisorba filiformis	WM	Rosaceae	6.3±0.74	161.5±0.21	188.67±2.74	168.3±0.69	27.17±2.79	7.45±0.09	163.9±0.53	172.43±0.72	8.53±0.82	4102±135.16	1±0	4102
Saxifraga diversifolia	WM	Saxifragaceae	4.13±0.34	232.93±0.07	250.07±0.37	240.5±1.07	17.13±0.39	2.37±0.09	236.47±0.62	242.1±0.52	5.63±0.8	79300±2211.79	511.6±29.06	155.004
Silene cardiopetala	DM	Caryophyllaceae	13.93±1.48	190.33±0.34	216.23±1.14	200.37±0.89	25.9±0.98	3.4±0.07	196.63±0.9	205.9±1.25	9.27±0.95	58800±3892.56	128.8±9.67	456.522
Stellera chamaejasme	DM	Thymelaeceae	26.93±3.9	190.07±0.28	203.93±0.42	193.43±0.53	13.87±0.51	3.15±0.06	191.63±0.42	195.1±0.48	3.47±0.49	32400±983.87	1±0	32400
Taraxacum eriopodum	DM	Asteraceae	1.7±0.16	161±0	164.5±0.09	161.1±0.1	3.5±0.09	1.27±0.08	161±0	162.5±0.28	1.5±0.28	370340±24398.22	94.2±4.16	3931.42
Tibetia yunnanensis	DM	Fabaceae	19.17±1.46	161.67±0.23	208.23±1.4	177.67±0.9	46.57±1.4	2±0	170.87±0.76	186.83±1.04	15.97±0.9	18900±1234.02	10.2±0.66	1852.94
Trollius yunnanensis	WM	Ranunculaceae	1.67±0.18	196.77±0.52	212.9±1.04	197.9±0.56	16.13±1.09	9.65±0.1	196.77±0.5	199.67±0.85	2.9±0.77	2657940±201007.4	121.6±10.87	21858.1
Viola biflora var. khasiana	DM	Violaceae	7.03±0.86	168.6±0.17	182.67±0.5	170.9±0.31	14.07±0.51	2±0	169.77±0.29	174.4±0.46	4.63±0.47	15800±1143.24	15.8±0.59	1000

## Sheet: Population FD
Population level phenological recordings
Species	DM	Population FD	Species Indv. no	Species flower no
Ajuga forrestii	DM	72	79	1326
Arenaria barbata	DM	na	na	na
Aster oreophilus	DM	21	7	10
Astragalus camptodontus	DM	62	833	6302
Astragalus pullus	WM	72	590	7906
Caltha palustris	WM	71	25	56
Cardamine simplex	WM	40	33	53
Cerastium furcatum	DM	40	11.4	13.4
Cynoglossum amabile	WM	71	23	2715
Epilobium cylindricum	WM	39	70	95
Gentiana pubigera	DM	25	10	17
Geranium nepalense	DM	92	107	150
Geranium spec	WM	na	na	na
Halenia elliptica	WM	18	185	1115
Leontopodium calocephalum	WM	31	191	192
Ligularia alatipes	WM	39	66	716
Lotus corniculatus	WM	96	778	2188
Myosotis caespitosa	DM	100	434	2015
Parnassia mysorensis	WM	na	na	na
Pedicularis cephalantha	DM	70	363	1100
Pedicularis densispica	DM	na	na	na
Pedicularis gracilis	DM	21	9	171
Pedicularis gruina	WM	na	na	na
Phlomis atropurpurea	WM	39	909	5832
Polygonum nepalense	WM	35	46	122
Polygonum palaecium	DM	61	114	120
Potentilla lancinata	WM	92	283	538
Potentilla lineata	DM	na	na	na
Primula beesiana	WM	21	4	117
Primula poissonii	WM	50	634	2450
Prunella hispida	WM	62	323	1087
Ranunculus longicaulis var. nephelogenes	DM	71	61	62
Roscoea cautleoides	WM	na	na	na
Sanguisorba filiformis	WM	92	1533	2322
Saxifraga diversifolia	DM	18	60	77
Silene cardiopetala	DM	41	10	23
Stellera chamaejasme	DM	na	na	na
Taraxacum eriopodum	DM	92	1452	1568
Tibetia yunnanensis	WM	61	106	175
Trollius yunnanensis	DM	99	99	99
Viola biflora var. khasiana		30	6	18
